# Supplementary material for: Concordance of copy number loss and down-regulation of tumor suppressor genes: a pan-cancer study
Source: BMC Genomics. 2016 Aug 22;17(Suppl 7):532. doi: 10.1186/s12864-016-2904-y (PMC5001246; doi:10.1186/s12864-016-2904-y)
Supplement: Additional file 1: Table S1. — The 207 tumor suppress genes (TSGs) with frequent copy number losses (CNLs). (XLSX 18 kb) [file 12864_2016_2904_MOESM1_ESM.xlsx]

## Sheet: loss2gain
Table S1. The 207 tumor suppress genes (TSGs) with frequent copy number losses (CNLs).
GeneID	Symbol	# of samples with copy number loss	# of samples with copy number gain	Ratio for the samples with CNL and CNG
1029	CDKN2A	1174	27	43.4815
1030	CDKN2B	1135	27	42.037
5728	PTEN	293	8	36.625
4507	MTAP	868	31	28
355	FAS	81	3	27
10641	NPRL2	23	1	23
11068	CYB561D2	23	1	23
51364	ZMYND10	23	1	23
4486	MST1R	21	1	21
2272	FHIT	710	42	16.9048
1147	CHUK	16	1	16
8744	TNFSF9	16	1	16
407035	MIR31	527	35	15.0571
2195	FAT1	85	6	14.1667
84289	ING5	24	2	12
57805	CCAR2	143	12	11.9167
23221	RHOBTB2	142	12	11.8333
8795	TNFRSF10B	142	12	11.8333
11186	RASSF1	23	2	11.5
11334	TUSC2	23	2	11.5
29072	SETD2	23	2	11.5
7869	SEMA3B	23	2	11.5
5071	PARK2	225	20	11.25
8864	PER2	22	2	11
8797	TNFRSF10A	142	13	10.9231
387	RHOA	21	2	10.5
407037	MIR320A	136	13	10.4615
5533	PPP3CC	146	14	10.4286
9046	DOK2	135	13	10.3846
406901	MIR107	31	3	10.3333
4089	SMAD4	112	11	10.1818
406941	MIR149	20	2	10
6599	SMARCC1	20	2	10
55124	PIWIL2	139	14	9.92857
4824	NKX3-1	138	14	9.85714
100302232	MIR1226	19	2	9.5
4485	MST1	19	2	9.5
11178	LZTS1	140	16	8.75
7057	THBS1	26	3	8.66667
29948	OSGIN1	24	3	8
53353	LRP1B	270	34	7.94118
665	BNIP3L	129	17	7.58824
6425	SFRP5	15	2	7.5
6794	STK11	30	4	7.5
83742	MARVELD1	15	2	7.5
9148	NEURL1	15	2	7.5
51741	WWOX	397	54	7.35185
401494	PTPLAD2	300	42	7.14286
6672	SP100	14	2	7
7157	TP53	41	6	6.83333
135138	PACRG	61	9	6.77778
126520	PLK5	26	4	6.5
286319	TUSC1	239	37	6.45946
26260	FBXO25	187	29	6.44828
1672	DEFB1	145	23	6.30435
137075	CLDN23	137	22	6.22727
1028	CDKN1C	12	2	6
117581	TWIST2	18	3	6
6997	TDGF1	18	3	6
10181	RBM5	23	4	5.75
1191	CLU	124	22	5.63636
51201	ZDHHC2	140	25	5.6
2137	EXTL3	117	21	5.57143
494332	MIR383	144	26	5.53846
7262	PHLDA2	11	2	5.5
3622	ING2	49	9	5.44444
79648	MCPH1	163	30	5.43333
3248	HPGD	38	7	5.42857
6929	TCF3	27	5	5.4
64478	CSMD1	555	103	5.38835
2587	GALR1	70	13	5.38462
57509	MTUS1	140	26	5.38462
8994	LIMD1	16	3	5.33333
23087	TRIM35	127	24	5.29167
5157	PDGFRL	129	25	5.16
406883	MIRLET7A3	46	9	5.11111
406884	MIRLET7B	46	9	5.11111
25930	PTPN23	20	4	5
4601	MXI1	25	5	5
51700	CYB5R2	5	1	5
55748	CNDP2	65	13	5
8289	ARID1A	15	3	5
8665	EIF3F	5	1	5
9636	ISG15	5	1	5
23582	CCNDBP1	29	6	4.83333
406907	MIR124-1	135	28	4.82143
54739	XAF1	24	5	4.8
95	ACY1	19	4	4.75
4057	LTF	42	9	4.66667
10180	RBM6	23	5	4.6
2779	GNAT1	23	5	4.6
90427	BMF	23	5	4.6
6648	SOD2	32	7	4.57143
112464	PRKCDBP	9	2	4.5
1613	DAPK3	18	4	4.5
8635	RNASET2	45	10	4.5
58189	WFDC1	22	5	4.4
6405	SEMA3F	22	5	4.4
83595	SOX7	136	31	4.3871
56666	PANX2	61	14	4.35714
23410	SIRT3	26	6	4.33333
26585	GREM1	26	6	4.33333
51684	SUFU	13	3	4.33333
6050	RNH1	17	4	4.25
11337	GABARAP	25	6	4.16667
863	CBFA2T3	25	6	4.16667
406906	MIR122	54	13	4.15385
54984	PINX1	137	33	4.15152
3482	IGF2R	33	8	4.125
657	BMPR1A	37	9	4.11111
2192	FBLN1	41	10	4.1
1630	DCC	92	23	4
3611	ILK	12	3	4
406929	MIR138-1	16	4	4
6416	MAP2K4	80	20	4
6665	SOX15	28	7	4
6925	TCF4	60	15	4
23327	NEDD4L	71	18	3.94444
1528	CYB5A	66	17	3.88235
2626	GATA4	142	37	3.83784
255877	BCL6B	23	6	3.83333
406971	MIR195	23	6	3.83333
574456	MIR497	23	6	3.83333
8742	TNFSF12	26	7	3.71429
4216	MAP3K4	33	9	3.66667
406993	MIR211	29	8	3.625
5602	MAPK10	36	10	3.6
8314	BAP1	21	6	3.5
6196	RPS6KA2	52	15	3.46667
64866	CDCP1	17	5	3.4
3394	IRF8	27	8	3.375
10077	TSPAN32	10	3	3.33333
10395	DLC1	151	46	3.28261
5516	PPP2CB	108	33	3.27273
5465	PPARA	49	15	3.26667
406992	MIR210	16	5	3.2
7704	ZBTB16	32	10	3.2
406890	MIRLET7G	19	6	3.16667
406925	MIR135A1	19	6	3.16667
1012	CDH13	80	26	3.07692
10612	TRIM3	9	3	3
1847	DUSP5	15	5	3
4616	GADD45B	18	6	3
4928	NUP98	9	3	3
55193	PBRM1	24	8	3
693135	MIR551A	9	3	3
7158	TP53BP1	27	9	3
1031	CDKN2C	41	14	2.92857
23705	CADM1	35	12	2.91667
23300	ATMIN	29	10	2.9
79791	FBXO31	26	9	2.88889
54756	IL17RD	23	8	2.875
51196	PLCE1	20	7	2.85714
9318	COPS2	20	7	2.85714
268	AMH	17	6	2.83333
51548	SIRT6	17	6	2.83333
54971	BANP	25	9	2.77778
57659	ZBTB4	25	9	2.77778
4692	NDN	22	8	2.75
148252	DIRAS1	19	7	2.71429
6934	TCF7L2	19	7	2.71429
253738	EBF3	24	9	2.66667
57758	SCUBE2	8	3	2.66667
5048	PAFAH1B1	21	8	2.625
29760	BLNK	13	5	2.6
55275	VPS53	18	7	2.57143
55615	PRR5	36	14	2.57143
10078	TSSC4	10	4	2.5
10514	MYBBP1A	20	8	2.5
22807	IKZF2	30	12	2.5
23036	ZNF292	25	10	2.5
246	ALOX15	20	8	2.5
8711	TNK1	25	10	2.5
6392	SDHD	27	11	2.45455
57575	PCDH10	17	7	2.42857
83989	FAM172A	29	12	2.41667
247	ALOX15B	24	10	2.4
27132	CPNE7	24	10	2.4
283120	H19	12	5	2.4
407047	MIR9-2	24	10	2.4
51343	FZR1	19	8	2.375
55966	AJAP1	19	8	2.375
5789	PTPRD	363	157	2.3121
9538	EI24	25	11	2.27273
64579	NDST4	18	8	2.25
7161	TP73	9	4	2.25
79633	FAT4	18	8	2.25
10217	CTDSPL	40	18	2.22222
1105	CHD1	33	15	2.2
463	ZFHX3	37	17	2.17647
5925	RB1	174	80	2.175
101927423	PANO1	13	6	2.16667
54790	TET2	13	6	2.16667
55799	CACNA2D3	52	24	2.16667
406893	MIR101-1	30	14	2.14286
4335	MNT	19	9	2.11111
347745	PWAR4	23	11	2.09091
1111	CHEK1	25	12	2.08333
220296	HEPACAM	27	13	2.07692
23261	CAMTA1	39	19	2.05263
2810	SFN	8	4	2
407040	MIR34A	20	10	2
4477	MSMB	2	1	2
619552	MIR483	10	5	2
80319	CXXC4	12	6	2
8031	NCOA4	2	1	2
8431	NR0B2	8	4	2
