# Supplementary material for: Concordance of copy number loss and down-regulation of tumor suppressor genes: a pan-cancer study
Source: BMC Genomics. 2016 Aug 22;17(Suppl 7):532. doi: 10.1186/s12864-016-2904-y (PMC5001246; doi:10.1186/s12864-016-2904-y)
Supplement: Additional file 2: Table S2. — The enriched pathways and interactors for the 207 tumor suppress genes (TSGs) with frequent copy number loss (CNL). (XLSX 11 kb) [file 12864_2016_2904_MOESM2_ESM.xlsx]

## Sheet: Sheet1
Table S2. The enriched pathways and interactors for the 207 tumor suppress genes (TSGs) with frequent copy number loss (CNL).
Name	p-value	q-value FDR B&Y	Hit Count in Query List	Hit in Query List
MicroRNAs in cancer	2.862e-10	2.34e-06	21	MIR9-2,CDKN2A,MIR34A,MIR483,PTEN,BMF,MIRLET7B,MIRLET7A3,MIR101-1,MIRLET7G,MIR107,MIR122,MIR124-1,RHOA,MIR135A1,THBS1,RASSF1,MIR195,MIR210,TP53,MIR31
MAPK8 interactions	6.752e-11	2.361e-06	16	CDKN2A,CDKN2C,WWOX,TNFRSF10B,COPS2,MAP3K4,FZR1,MAP2K4,RB1,BMF,NUP98,FAS,RHOA,RASSF1,TP53,TP73
TP53 interactions	2.051e-10	3.587e-06	32	CDKN2A,CDKN2C,ZBTB16,WWOX,ING2,DAPK3,NDN,CHEK1,TNFRSF10B,PTEN,ARID1A,COPS2,CHUK,STK11,FZR1,BNIP3L,PER2,BANP,NR0B2,SFN,TCF4,MYBBP1A,RB1,ING5,SETD2,SMARCC1,XAF1,MAPK10,TP53,TP53BP1,TP73,CPNE7
p53 signaling pathway	1.196e-09	4.89e-06	11	CDKN2A,GADD45B,CHEK1,TNFRSF10B,PTEN,SFN,EI24,FAS,THBS1,TP53,TP73
DAXX interactions	2.375e-09	2.769e-05	12	CDKN2A,DAPK3,FZR1,TCF4,TCF3,TCF7L2,FAS,MST1,RASSF1,TP53,SMAD4,TP73
Pathways in cancer	2.932e-07	0.0005993	18	CDKN2A,CDKN2B,ZBTB16,DAPK3,DCC,PTEN,CHUK,NKX3-1,TCF7L2,RB1,NCOA4,FAS,RHOA,RASSF1,MAPK10,SUFU,TP53,SMAD4
Cell cycle	7.021e-07	0.001148	11	CDKN1C,CDKN2A,CDKN2B,CDKN2C,GADD45B,CHEK1,FZR1,SFN,RB1,TP53,SMAD4
Apoptosis	1.391e-06	0.001896	9	CDKN2A,TNFRSF10B,CHUK,BNIP3L,MAP2K4,FAS,MAPK10,TP53,TP73
RELA interactions	2.257e-07	0.001973	15	CDKN2A,CHEK1,CHUK,BANP,TCF4,MYBBP1A,IRF8,PPARA,SIRT6,MST1R,PPP2CB,MAPK10,TP53,TP53BP1,SMAD4
HDAC1 interactions	4.594e-07	0.003148	19	CDKN2A,ZBTB16,ING2,CHD1,BANP,NKX3-1,MNT,NR0B2,IKZF2,RB1,NUP98,SIRT6,CBFA2T3,BCL6B,SMARCC1,MAPK10,TP53,SMAD4,TP73
SIN3A interactions	5.401e-07	0.003148	12	ZBTB16,ING2,COPS2,MNT,NR0B2,IKZF2,ZBTB4,BCL6B,ISG15,SMARCC1,TP53,MXI1
SMARCC1 interactions	7.283e-07	0.003282	9	WWOX,ING2,ARID1A,STK11,NR0B2,MCPH1,PBRM1,SMARCC1,TP53
SIN3B interactions	7.781e-07	0.003282	7	ZBTB16,COPS2,IKZF2,ZBTB4,CBFA2T3,TP53,MXI1
TP63 interactions	8.447e-07	0.003282	10	CDKN2A,WWOX,CHUK,STK11,PINX1,SFN,ZBTB4,FAS,TP53,TP73
DNA damage response (only ATM dependent)	3.033e-06	0.003543	9	CDKN2A,PTEN,MAP3K4,RHOA,MAPK10,TP53,SOD2,SMAD4,TP73
UBE2I interactions	1.067e-06	0.003732	17	CDKN2A,SP100,ZBTB16,PTEN,CHUK,FHIT,TCF4,TCF3,MYBBP1A,TCF7L2,RB1,PPARA,FAS,TP53,TP53BP1,SMAD4,TP73
CASP8 interactions	1.395e-06	0.004434	10	ILK,TNFRSF10B,TNFRSF10A,PTEN,CHUK,RB1,FAS,RHOA,PARK2,TP53
EP300 interactions	2.029e-06	0.005914	18	ZBTB16,ING2,GATA4,COPS2,CHUK,BANP,TCF4,TCF3,MYBBP1A,TCF7L2,RB1,NUP98,ING5,PPARA,TP53,TP53BP1,SMAD4,TP73
MDM4 interactions	3.172e-06	0.008534	7	CDKN2A,CHEK1,SFN,RB1,TP53,SMAD4,TP73
Bladder cancer	9.461e-06	0.008876	6	CDKN2A,DAPK3,RB1,THBS1,RASSF1,TP53
Integrated Pancreatic Cancer Pathway	9.771e-06	0.008876	12	CDKN2B,CHEK1,DCC,PTEN,MAP3K4,CHUK,STK11,FAS,MST1,THBS1,TP53,SMAD4
Direct p53 effectors	1.089e-05	0.008902	10	TNFRSF10B,TNFRSF10A,PTEN,BNIP3L,SFN,RB1,DUSP5,FAS,TP53,TP73
ANG interactions	3.775e-06	0.00943	4	PTEN,TDGF1,RNH1,TP53
NCOR1 interactions	4.181e-06	0.009748	10	CDKN2A,ZBTB16,CHD1,COPS2,CHUK,PPARA,CBFA2T3,SMARCC1,TP53,SMAD4
