# Supplementary material for: Concordance of copy number loss and down-regulation of tumor suppressor genes: a pan-cancer study
Source: BMC Genomics. 2016 Aug 22;17(Suppl 7):532. doi: 10.1186/s12864-016-2904-y (PMC5001246; doi:10.1186/s12864-016-2904-y)
Supplement: Additional file 3: Table S3. — The 81 tumor suppress genes (TSGs) with decreased gene expression potentially induced by copy number losses (CNLs). (XLSX 15 kb) [file 12864_2016_2904_MOESM3_ESM.xlsx]

## Sheet: 81.CNL_exp
Table S3. The 81 tumor suppress genes (TSGs) with decreased gene expression potentially induced by copy number losses (CNLs).
GeneID	Symbol	Cytoband	FullName	GeneType
10180	RBM6	3p21.3	RNA binding motif protein 6	protein-coding
10181	RBM5	3p21.3	RNA binding motif protein 5	protein-coding
10217	CTDSPL	3p21.3	CTD (carboxy-terminal domain, RNA polymerase II, polypeptide A) small phosphatase-like	protein-coding
1031	CDKN2C	1p32	cyclin-dependent kinase inhibitor 2C (p18, inhibits CDK4)	protein-coding
10641	NPRL2	3p21.3	nitrogen permease regulator-like 2 (S. cerevisiae)	protein-coding
1105	CHD1	5q15-q21	chromodomain helicase DNA binding protein 1	protein-coding
11068	CYB561D2	3p21.3	cytochrome b561 family, member D2	protein-coding
1111	CHEK1	11q24.2	checkpoint kinase 1	protein-coding
11186	RASSF1	3p21.3	Ras association (RalGDS/AF-6) domain family member 1	protein-coding
11334	TUSC2	3p21.3	tumor suppressor candidate 2	protein-coding
11337	GABARAP	17p13.1	GABA(A) receptor-associated protein	protein-coding
1147	CHUK	10q24-q25	conserved helix-loop-helix ubiquitous kinase	protein-coding
1528	CYB5A	18q23	cytochrome b5 type A (microsomal)	protein-coding
1613	DAPK3	19p13.3	death-associated protein kinase 3	protein-coding
2137	EXTL3	8p21	exostosin-like glycosyltransferase 3	protein-coding
23036	ZNF292	6q14.3	zinc finger protein 292	protein-coding
23087	TRIM35	8p21.2	tripartite motif containing 35	protein-coding
23221	RHOBTB2	8p21.3	Rho-related BTB domain containing 2	protein-coding
23261	CAMTA1	1p36.31-p36.23	calmodulin binding transcription activator 1	protein-coding
23300	ATMIN	16q23.2	ATM interactor	protein-coding
23327	NEDD4L	18q21.31	neural precursor cell expressed, developmentally down-regulated 4-like, E3 ubiquitin protein ligase	protein-coding
23410	SIRT3	11p15.5	sirtuin 3	protein-coding
23582	CCNDBP1	15q14-q15	cyclin D-type binding-protein 1	protein-coding
25930	PTPN23	3p21.3	protein tyrosine phosphatase, non-receptor type 23	protein-coding
26260	FBXO25	8p23.3	F-box protein 25	protein-coding
286319	TUSC1	9p21.2	tumor suppressor candidate 1	protein-coding
29072	SETD2	3p21.31	SET domain containing 2	protein-coding
355	FAS	10q24.1	Fas cell surface death receptor	protein-coding
3622	ING2	4q35.1	inhibitor of growth family, member 2	protein-coding
387	RHOA	3p21.3	ras homolog family member A	protein-coding
401494	PTPLAD2	9p21.3	protein tyrosine phosphatase-like A domain containing 2	protein-coding
4089	SMAD4	18q21.1	SMAD family member 4	protein-coding
4216	MAP3K4	6q26	mitogen-activated protein kinase kinase kinase 4	protein-coding
4335	MNT	17p13.3	MAX network transcriptional repressor	protein-coding
4507	MTAP	9p21	methylthioadenosine phosphorylase	protein-coding
4601	MXI1	10q24-q25	MAX interactor 1, dimerization protein	protein-coding
463	ZFHX3	16q22.3	zinc finger homeobox 3	protein-coding
4928	NUP98	11p15.5	nucleoporin 98kDa	protein-coding
5048	PAFAH1B1	17p13.3	platelet-activating factor acetylhydrolase 1b, regulatory subunit 1 (45kDa)	protein-coding
5071	PARK2	6q25.2-q27	parkin RBR E3 ubiquitin protein ligase	protein-coding
51201	ZDHHC2	8p22	zinc finger, DHHC-type containing 2	protein-coding
51343	FZR1	19p13.3	fizzy/cell division cycle 20 related 1 (Drosophila)	protein-coding
51548	SIRT6	19p13.3	sirtuin 6	protein-coding
51684	SUFU	10q24.32	suppressor of fused homolog (Drosophila)	protein-coding
51741	WWOX	16q23	WW domain containing oxidoreductase	protein-coding
5465	PPARA	22q13.31	peroxisome proliferator-activated receptor alpha	protein-coding
54971	BANP	16q24	BTG3 associated nuclear protein	protein-coding
54984	PINX1	8p23	PIN2/TERF1 interacting, telomerase inhibitor 1	protein-coding
5516	PPP2CB	8p12	protein phosphatase 2, catalytic subunit, beta isozyme	protein-coding
55193	PBRM1	3p21	polybromo 1	protein-coding
55275	VPS53	17p13.3	vacuolar protein sorting 53 homolog (S. cerevisiae)	protein-coding
5533	PPP3CC	8p21.3	protein phosphatase 3, catalytic subunit, gamma isozyme	protein-coding
55615	PRR5	22q13	proline rich 5 (renal)	protein-coding
55748	CNDP2	18q22.3	CNDP dipeptidase 2 (metallopeptidase M20 family)	protein-coding
5728	PTEN	10q23.3	phosphatase and tensin homolog	protein-coding
57509	MTUS1	8p22	microtubule associated tumor suppressor 1	protein-coding
57659	ZBTB4	17p13.1	zinc finger and BTB domain containing 4	protein-coding
5925	RB1	13q14.2	retinoblastoma 1	protein-coding
6050	RNH1	11p15.5	ribonuclease/angiogenin inhibitor 1	protein-coding
6392	SDHD	11q23	succinate dehydrogenase complex, subunit D, integral membrane protein	protein-coding
6416	MAP2K4	17p12	mitogen-activated protein kinase kinase 4	protein-coding
657	BMPR1A	10q22.3	bone morphogenetic protein receptor, type IA	protein-coding
6599	SMARCC1	3p21.31	SWI/SNF related, matrix associated, actin dependent regulator of chromatin, subfamily c, member 1	protein-coding
665	BNIP3L	8p21	BCL2/adenovirus E1B 19kDa interacting protein 3-like	protein-coding
6672	SP100	2q37.1	SP100 nuclear antigen	protein-coding
6794	STK11	19p13.3	serine/threonine kinase 11	protein-coding
6929	TCF3	19p13.3	transcription factor 3	protein-coding
7157	TP53	17p13.1	tumor protein p53	protein-coding
7158	TP53BP1	15q15-q21	tumor protein p53 binding protein 1	protein-coding
79648	MCPH1	8p23.1	microcephalin 1	protein-coding
79791	FBXO31	16q24.2	F-box protein 31	protein-coding
8289	ARID1A	1p35.3	AT rich interactive domain 1A (SWI-like)	protein-coding
8314	BAP1	3p21.31-p21.2	BRCA1 associated protein-1 (ubiquitin carboxy-terminal hydrolase)	protein-coding
83989	FAM172A	5q15	family with sequence similarity 172, member A	protein-coding
84289	ING5	2q37.3	inhibitor of growth family, member 5	protein-coding
8665	EIF3F	11p15.4	eukaryotic translation initiation factor 3, subunit F	protein-coding
8711	TNK1	17p13.1	tyrosine kinase, non-receptor, 1	protein-coding
8795	TNFRSF10B	8p22-p21	tumor necrosis factor receptor superfamily, member 10b	protein-coding
8797	TNFRSF10A	8p21	tumor necrosis factor receptor superfamily, member 10a	protein-coding
8994	LIMD1	3p21.3	LIM domains containing 1	protein-coding
9318	COPS2	15q21.2	COP9 signalosome subunit 2	protein-coding
