# Supplementary material for: Concordance of copy number loss and down-regulation of tumor suppressor genes: a pan-cancer study
Source: BMC Genomics. 2016 Aug 22;17(Suppl 7):532. doi: 10.1186/s12864-016-2904-y (PMC5001246; doi:10.1186/s12864-016-2904-y)
Supplement: Additional file 4: Table S4. — Functional enrichment results of 81 tumor suppress genes (TSGs) with decreased gene expression potentially induced by copy number losses (CNLs). (XLSX 24 kb) [file 12864_2016_2904_MOESM4_ESM.xlsx]

## Sheet: Sheet1
Table S4. Functional enrichment results of 81 tumor suppress genes (TSGs) with decreased gene expression potentially induced by copy number losses (CNLs).
Category	ID	Name	p-value	q-value FDR B&Y
Human Phenotype	HP:0004390	Hamartomatous polyps	1.093e-10	1.054e-06
GO: Biological Process	GO:0007049	cell cycle	5.638e-11	1.149e-06
Human Phenotype	HP:0002576	Intussusception	1.039e-09	3.975e-06
Human Phenotype	HP:0007379	Neoplasm of the genitourinary tract	1.236e-09	3.975e-06
GO: Biological Process	GO:0051726	regulation of cell cycle	4.56e-10	4.647e-06
GO: Biological Process	GO:0016568	chromatin modification	1.084e-09	7.368e-06
Human Phenotype	HP:0011792	Neoplasm by histology	4.52e-09	8.642e-06
Human Phenotype	HP:0011793	Neoplasm by anatomical site	5.196e-09	8.642e-06
Human Phenotype	HP:0006753	Neoplasm of the stomach	5.376e-09	8.642e-06
GO: Cellular Component	GO:0044427	chromosomal part	1.382e-08	1.648e-05
GO: Cellular Component	GO:0005694	chromosome	2.233e-08	1.648e-05
GO: Biological Process	GO:0051276	chromosome organization	4.034e-09	2.056e-05
Human Phenotype	HP:0002664	Neoplasm	1.508e-08	2.078e-05
GO: Biological Process	GO:0097190	apoptotic signaling pathway	6.794e-09	2.77e-05
GO: Biological Process	GO:0033554	cellular response to stress	9.142e-09	3.106e-05
Human Phenotype	HP:0010787	Genital neoplasm	3.177e-08	3.83e-05
Human Phenotype	HP:0100526	Neoplasm of the lung	3.673e-08	3.936e-05
Human Phenotype	HP:0100606	Neoplasm of the respiratory system	6.174e-08	5.954e-05
Human Phenotype	HP:0005266	Intestinal polyp	7.659e-08	5.99e-05
Human Phenotype	HP:0200008	Intestinal polyposis	7.659e-08	5.99e-05
Human Phenotype	HP:0010614	Fibroma	8.948e-08	5.99e-05
Human Phenotype	HP:0012316	Fibrous tissue neoplasm	9.919e-08	5.99e-05
Human Phenotype	HP:0010785	Gonadal neoplasm	9.919e-08	5.99e-05
Human Phenotype	HP:0003002	Breast carcinoma	9.937e-08	5.99e-05
GO: Biological Process	GO:0006325	chromatin organization	2.22e-08	6.464e-05
Human Phenotype	HP:0010623	Tumours of the breast	1.155e-07	6.551e-05
Human Phenotype	HP:0100273	Neoplasm of the colon	1.29e-07	6.914e-05
Human Phenotype	HP:0007378	Neoplasm of the gastrointestinal tract	1.763e-07	8.543e-05
Human Phenotype	HP:0100013	Neoplasm of the breast	1.772e-07	8.543e-05
GO: Biological Process	GO:1902589	single-organism organelle organization	4.627e-08	0.0001179
GO: Biological Process	GO:2001233	regulation of apoptotic signaling pathway	5.968e-08	0.0001352
Disease	ctd:C537702	Juvenile polyposis syndrome	1.409e-07	0.0001494
Disease	174900	JUVENILE POLYPOSIS SYNDROME; JPS	1.409e-07	0.0001494
GO: Biological Process	GO:0008285	negative regulation of cell proliferation	7.642e-08	0.0001519
GO: Biological Process	GO:0007569	cell aging	8.199e-08	0.0001519
Human Phenotype	HP:0100012	Neoplasm of the eye	3.316e-07	0.0001523
GO: Molecular Function	GO:0000989	transcription factor binding transcription factor activity	1.114e-07	0.0001589
GO: Molecular Function	GO:0000988	protein binding transcription factor activity	1.216e-07	0.0001589
GO: Biological Process	GO:0090342	regulation of cell aging	1.003e-07	0.0001704
GO: Biological Process	GO:0022402	cell cycle process	1.23e-07	0.0001928
GO: Biological Process	GO:0008283	cell proliferation	1.975e-07	0.0002876
Human Phenotype	HP:0100833	Neoplasm of the small intestine	7.127e-07	0.0003124
GO: Molecular Function	GO:0003682	chromatin binding	3.851e-07	0.0003354
Disease	cv:C0235974	Carcinoma of pancreas	5.589e-07	0.0003948
GO: Biological Process	GO:1903047	mitotic cell cycle process	2.956e-07	0.0004017
Human Phenotype	HP:0003003	Colon cancer	9.937e-07	0.0004167
Human Phenotype	HP:0006749	Malignant gastrointestinal tract tumors	1.112e-06	0.0004291
Human Phenotype	HP:0002672	Gastrointestinal carcinoma	1.112e-06	0.0004291
GO: Biological Process	GO:0000278	mitotic cell cycle	3.564e-07	0.000454
Disease	ctd:D000230	Adenocarcinoma	1.127e-06	0.0004917
Disease	ctd:C535533	Intrahepatic cholangiocarcinoma	1.392e-06	0.0004917
Disease	ctd:D013945	Thymoma	1.392e-06	0.0004917
Disease	ctd:C538339	Nasopharyngeal carcinoma	2.014e-06	0.0006099
GO: Biological Process	GO:0042127	regulation of cell proliferation	5.248e-07	0.0006293
GO: Biological Process	GO:0010605	negative regulation of macromolecule metabolic process	6.153e-07	0.0006738
GO: Biological Process	GO:0031324	negative regulation of cellular metabolic process	6.28e-07	0.0006738
Human Phenotype	HP:0004394	Multiple gastric polyps	1.929e-06	0.0007157
GO: Biological Process	GO:0010941	regulation of cell death	7.12e-07	0.0007231
GO: Biological Process	GO:0009892	negative regulation of metabolic process	7.449e-07	0.0007231
Human Phenotype	HP:0100835	Benign neoplasm of the central nervous system	2.305e-06	0.0008235
Disease	ctd:D001749	Urinary Bladder Neoplasms	3.302e-06	0.0008747
GO: Biological Process	GO:0006357	regulation of transcription from RNA polymerase II promoter	9.767e-07	0.0009011
GO: Biological Process	GO:0009967	positive regulation of signal transduction	1.017e-06	0.0009011
GO: Biological Process	GO:0006366	transcription from RNA polymerase II promoter	1.31e-06	0.001113
Human Phenotype	HP:0010566	Hamartoma	3.4e-06	0.001158
Human Phenotype	HP:0002858	Meningioma	3.77e-06	0.001158
Human Phenotype	HP:0002035	Rectal prolapse	3.77e-06	0.001158
Human Phenotype	HP:0100730	Bronchogenic cyst	3.843e-06	0.001158
Human Phenotype	HP:0006771	Duodenal carcinoma	3.843e-06	0.001158
GO: Biological Process	GO:0010564	regulation of cell cycle process	1.465e-06	0.001194
Gene Family	MXD	MAX dimerization proteins	5.113e-05	0.001302
GO: Biological Process	GO:0031399	regulation of protein modification process	1.819e-06	0.001426
GO: Molecular Function	GO:0003712	transcription cofactor activity	2.655e-06	0.001734
GO: Biological Process	GO:0023056	positive regulation of signaling	2.421e-06	0.001828
GO: Biological Process	GO:0010647	positive regulation of cell communication	2.662e-06	0.001938
Human Phenotype	HP:0100834	Neoplasm of the large intestine	6.793e-06	0.001985
GO: Biological Process	GO:0006468	protein phosphorylation	2.916e-06	0.00205
GO: Biological Process	GO:0032268	regulation of cellular protein metabolic process	3.554e-06	0.002343
GO: Biological Process	GO:0045893	positive regulation of transcription, DNA-templated	3.563e-06	0.002343
Pathway	219801	Integrated Breast Cancer Pathway	6.351e-07	0.002619
Pathway	M4891	Regulation of transcriptional activity by PML	1.094e-06	0.002619
Pathway	P00059	p53 pathway	1.985e-06	0.002619
Pathway	198797	Apoptosis	2.656e-06	0.002619
Pathway	83105	Pathways in cancer	2.902e-06	0.002619
Pathway	83060	Apoptosis	3.272e-06	0.002619
Pathway	137939	Direct p53 effectors	3.278e-06	0.002619
Pathway	711360	Integrated Pancreatic Cancer Pathway	3.618e-06	0.002619
Pathway	373901	HTLV-I infection	3.896e-06	0.002619
GO: Biological Process	GO:2000113	negative regulation of cellular macromolecule biosynthetic process	4.124e-06	0.002627
Gene Family	TNFRSF	Tumor necrosis factor receptor superfamily	0.0002235	0.002845
Human Phenotype	HP:0100615	Ovarian neoplasm	1.013e-05	0.002873
GO: Cellular Component	GO:0000775	chromosome, centromeric region	5.912e-06	0.0029
GO: Cellular Component	GO:0000228	nuclear chromosome	7.862e-06	0.0029
GO: Biological Process	GO:0042981	regulation of apoptotic process	4.697e-06	0.002901
GO: Biological Process	GO:0042325	regulation of phosphorylation	4.838e-06	0.002901
GO: Biological Process	GO:0000122	negative regulation of transcription from RNA polymerase II promoter	5.078e-06	0.002957
GO: Biological Process	GO:0006915	apoptotic process	5.387e-06	0.003031
GO: Biological Process	GO:0043067	regulation of programmed cell death	5.555e-06	0.003031
GO: Biological Process	GO:1902680	positive regulation of RNA biosynthetic process	5.651e-06	0.003031
GO: Biological Process	GO:0016310	phosphorylation	5.917e-06	0.003061
GO: Biological Process	GO:0071560	cellular response to transforming growth factor beta stimulus	6.007e-06	0.003061
GO: Biological Process	GO:0071559	response to transforming growth factor beta	6.205e-06	0.003085
Pathway	137920	TRAIL signaling pathway	5.649e-06	0.003187
Pathway	694606	Hepatitis B	5.795e-06	0.003187
GO: Biological Process	GO:0031328	positive regulation of cellular biosynthetic process	6.725e-06	0.003218
GO: Biological Process	GO:0012501	programmed cell death	6.789e-06	0.003218
GO: Biological Process	GO:0051254	positive regulation of RNA metabolic process	7.179e-06	0.003299
GO: Biological Process	GO:0071310	cellular response to organic substance	7.283e-06	0.003299
GO: Biological Process	GO:0010558	negative regulation of macromolecule biosynthetic process	7.675e-06	0.003401
Human Phenotype	HP:0010622	Neoplasm of the skeletal system	1.24e-05	0.003418
Human Phenotype	HP:0004375	Neoplasm of the nervous system	1.37e-05	0.003495
Human Phenotype	HP:0012125	Prostate cancer	1.413e-05	0.003495
Human Phenotype	HP:0000771	Gynecomastia	1.413e-05	0.003495
Human Phenotype	HP:0000770	Male breast abnormality	1.413e-05	0.003495
GO: Biological Process	GO:0010557	positive regulation of macromolecule biosynthetic process	8.698e-06	0.003772
GO: Biological Process	GO:0009891	positive regulation of biosynthetic process	9.045e-06	0.003841
Human Phenotype	HP:0100787	Prostate neoplasm	1.652e-05	0.003984
GO: Biological Process	GO:0045935	positive regulation of nucleobase-containing compound metabolic process	9.797e-06	0.003995
GO: Biological Process	GO:0007346	regulation of mitotic cell cycle	9.8e-06	0.003995
GO: Biological Process	GO:0006974	cellular response to DNA damage stimulus	1.108e-05	0.004427
GO: Biological Process	GO:0010628	positive regulation of gene expression	1.188e-05	0.004657
GO: Biological Process	GO:0008637	apoptotic mitochondrial changes	1.279e-05	0.004908
GO: Biological Process	GO:0071260	cellular response to mechanical stimulus	1.3e-05	0.004908
GO: Biological Process	GO:0031327	negative regulation of cellular biosynthetic process	1.348e-05	0.004997
GO: Biological Process	GO:0051173	positive regulation of nitrogen compound metabolic process	1.389e-05	0.005057
Disease	612242	CHROMOSOME 10q23 DELETION SYNDROME	2.777e-05	0.00527
Disease	158350	COWDEN DISEASE; CD	2.777e-05	0.00527
Disease	cv:C0345893	Juvenile polyposis syndrome	2.777e-05	0.00527
Disease	cv:C0376358	Malignant tumor of prostate	2.984e-05	0.00527
GO: Biological Process	GO:0040008	regulation of growth	1.53e-05	0.005472
GO: Biological Process	GO:0006338	chromatin remodeling	1.618e-05	0.005686
GO: Biological Process	GO:0009890	negative regulation of biosynthetic process	1.685e-05	0.005822
Pathway	198780	Senescence and Autophagy	1.165e-05	0.005872
Human Phenotype	HP:0006740	Transitional cell carcinoma of the bladder	2.549e-05	0.005996
Pathway	755440	Prostate Cancer	1.296e-05	0.006029
GO: Biological Process	GO:0045892	negative regulation of transcription, DNA-templated	1.824e-05	0.006197
Human Phenotype	HP:0008775	Abnormality of the prostate	2.915e-05	0.006389
Human Phenotype	HP:0009725	Bladder neoplasm	2.915e-05	0.006389
Human Phenotype	HP:0002862	Bladder carcinoma	2.915e-05	0.006389
GO: Biological Process	GO:0030163	protein catabolic process	1.934e-05	0.006454
GO: Biological Process	GO:0043065	positive regulation of apoptotic process	1.963e-05	0.006454
GO: Biological Process	GO:0046822	regulation of nucleocytoplasmic transport	2.027e-05	0.006558
GO: Biological Process	GO:0045930	negative regulation of mitotic cell cycle	2.148e-05	0.006793
GO: Biological Process	GO:0007179	transforming growth factor beta receptor signaling pathway	2.166e-05	0.006793
GO: Biological Process	GO:0071495	cellular response to endogenous stimulus	2.229e-05	0.006798
GO: Biological Process	GO:0043068	positive regulation of programmed cell death	2.247e-05	0.006798
GO: Biological Process	GO:1902679	negative regulation of RNA biosynthetic process	2.308e-05	0.006798
GO: Biological Process	GO:0051338	regulation of transferase activity	2.317e-05	0.006798
GO: Biological Process	GO:0016049	cell growth	2.335e-05	0.006798
GO: Cellular Component	GO:0016514	SWI/SNF complex	3.221e-05	0.006802
GO: Cellular Component	GO:0005654	nucleoplasm	3.247e-05	0.006802
GO: Cellular Component	GO:0032993	protein-DNA complex	3.387e-05	0.006802
GO: Cellular Component	GO:0000785	chromatin	3.688e-05	0.006802
GO: Biological Process	GO:0001558	regulation of cell growth	2.453e-05	0.006922
GO: Biological Process	GO:0008625	extrinsic apoptotic signaling pathway via death domain receptors	2.497e-05	0.006922
GO: Biological Process	GO:2000045	regulation of G1/S transition of mitotic cell cycle	2.513e-05	0.006922
GO: Biological Process	GO:2001235	positive regulation of apoptotic signaling pathway	2.513e-05	0.006922
GO: Biological Process	GO:1902806	regulation of cell cycle G1/S phase transition	2.621e-05	0.007085
GO: Biological Process	GO:0045934	negative regulation of nucleobase-containing compound metabolic process	2.653e-05	0.007085
GO: Biological Process	GO:0006259	DNA metabolic process	2.68e-05	0.007085
GO: Biological Process	GO:0001932	regulation of protein phosphorylation	2.711e-05	0.007085
Human Phenotype	HP:0001217	Clubbing	3.318e-05	0.00711
Pathway	198788	DNA damage response	1.651e-05	0.007135
Pathway	83055	p53 signaling pathway	1.776e-05	0.007162
GO: Biological Process	GO:0045786	negative regulation of cell cycle	2.793e-05	0.007207
GO: Cellular Component	GO:0016605	PML body	4.938e-05	0.007615
GO: Cellular Component	GO:0000790	nuclear chromatin	5.161e-05	0.007615
Disease	ctd:C562730	Adenocarcinoma Of Esophagus	4.9e-05	0.007989
Human Phenotype	HP:0002669	Osteosarcoma	4.128e-05	0.008527
Human Phenotype	HP:0000138	Ovarian cyst	4.244e-05	0.008527
Human Phenotype	HP:0000146	Ovarian cystic abnormality	4.244e-05	0.008527
Pathway	672450	Integrated Cancer pathway	2.257e-05	0.008533
GO: Biological Process	GO:0051172	negative regulation of nitrogen compound metabolic process	3.379e-05	0.008545
GO: Biological Process	GO:0051253	negative regulation of RNA metabolic process	3.396e-05	0.008545
GO: Biological Process	GO:0051128	regulation of cellular component organization	3.556e-05	0.00884
Human Phenotype	HP:0000769	Abnormality of the breast	4.635e-05	0.009122
Disease	ctd:C535575	Carcinoma, squamous cell of head and neck	6.102e-05	0.009238
Human Phenotype	HP:0002239	Gastrointestinal hemorrhage	4.882e-05	0.009417
Pathway	83054	Cell cycle	2.704e-05	0.009624
Disease	cv:C0029463	Osteosarcoma	8.26e-05	0.009726
Disease	ctd:D006223	Hamartoma Syndrome, Multiple	8.26e-05	0.009726
Disease	275355	SQUAMOUS CELL CARCINOMA, HEAD AND NECK; HNSCC	8.26e-05	0.009726
Disease	cv:C1168401	Squamous cell carcinoma of the head and neck	8.26e-05	0.009726
Pathway	M18159	RB Tumor Suppressor/Checkpoint Signaling in response to DNA damage	2.928e-05	0.009841
Pathway	83115	Bladder cancer	3.148e-05	0.01002
Human Phenotype	HP:0010784	Uterine neoplasm	5.347e-05	0.01011
GO: Biological Process	GO:2001241	positive regulation of extrinsic apoptotic signaling pathway in absence of ligand	4.199e-05	0.01031
GO: Biological Process	GO:0010942	positive regulation of cell death	4.26e-05	0.01034
GO: Biological Process	GO:0007067	mitotic nuclear division	4.406e-05	0.01045
GO: Biological Process	GO:0034504	protein localization to nucleus	4.408e-05	0.01045
GO: Cellular Component	GO:0090544	BAF-type complex	7.947e-05	0.01066
GO: Biological Process	GO:0040007	growth	4.819e-05	0.01129
GO: Cellular Component	GO:0000781	chromosome, telomeric region	0.0001069	0.01167
GO: Cellular Component	GO:0090575	RNA polymerase II transcription factor complex	0.0001069	0.01167
GO: Cellular Component	GO:0098687	chromosomal region	0.0001143	0.01167
GO: Cellular Component	GO:0000776	kinetochore	0.0001186	0.01167
Pathway	672458	Signaling Pathways in Glioblastoma	3.921e-05	0.01186
Human Phenotype	HP:0011029	Internal hemorrhage	6.469e-05	0.012
GO: Cellular Component	GO:0005730	nucleolus	0.0001395	0.01286
Disease	ctd:D002294	Carcinoma, Squamous Cell	0.0001174	0.01309
Human Phenotype	HP:0002577	Abnormality of the stomach	7.422e-05	0.01351
Human Phenotype	HP:0100006	Neoplasm of the central nervous system	7.747e-05	0.01384
GO: Biological Process	GO:0045926	negative regulation of growth	6.03e-05	0.01397
GO: Molecular Function	GO:0019900	kinase binding	2.677e-05	0.01399
GO: Biological Process	GO:0006913	nucleocytoplasmic transport	6.14e-05	0.01406
Human Phenotype	HP:0100631	Neoplasm of the adrenal gland	8.435e-05	0.01479
GO: Biological Process	GO:0060341	regulation of cellular localization	6.607e-05	0.01495
GO: Biological Process	GO:0032386	regulation of intracellular transport	6.748e-05	0.01495
GO: Biological Process	GO:0051169	nuclear transport	6.748e-05	0.01495
GO: Biological Process	GO:0097191	extrinsic apoptotic signaling pathway	7.096e-05	0.01555
Human Phenotype	HP:0001211	Abnormality of the fingertips	9.914e-05	0.01654
Human Phenotype	HP:0002573	Hematochezia	0.0001034	0.01654
Human Phenotype	HP:0000854	Thyroid adenoma	0.0001046	0.01654
Human Phenotype	HP:0012871	Varicocele	0.0001046	0.01654
Human Phenotype	HP:0001031	Subcutaneous lipoma	0.0001046	0.01654
Human Phenotype	HP:0030078	Lung adenocarcinoma	0.0001046	0.01654
Disease	259500	OSTEOGENIC SARCOMA	0.0001646	0.01662
Disease	ctd:D054221	Classical Lissencephalies and Subcortical Band Heterotopias	0.0001646	0.01662
GO: Biological Process	GO:0044257	cellular protein catabolic process	7.9e-05	0.01713
Human Phenotype	HP:0010786	Urinary tract neoplasm	0.0001111	0.01728
GO: Biological Process	GO:0010629	negative regulation of gene expression	8.233e-05	0.0175
GO: Biological Process	GO:0017015	regulation of transforming growth factor beta receptor signaling pathway	8.414e-05	0.0175
GO: Biological Process	GO:1902807	negative regulation of cell cycle G1/S phase transition	8.414e-05	0.0175
GO: Biological Process	GO:2000134	negative regulation of G1/S transition of mitotic cell cycle	8.414e-05	0.0175
Pathway	P04398	p53 pathway feedback loops 2	6.197e-05	0.01785
GO: Biological Process	GO:0007568	aging	8.751e-05	0.01802
GO: Biological Process	GO:0006606	protein import into nucleus	9.448e-05	0.01888
GO: Biological Process	GO:0044744	protein targeting to nucleus	9.448e-05	0.01888
GO: Biological Process	GO:1902593	single-organism nuclear import	9.448e-05	0.01888
Disease	176807	PROSTATE CANCER	0.0002012	0.01939
Human Phenotype	HP:0000995	Melanocytic nevus	0.0001304	0.01996
GO: Biological Process	GO:0000082	G1/S transition of mitotic cell cycle	0.0001019	0.02003
GO: Biological Process	GO:0031401	positive regulation of protein modification process	0.0001022	0.02003
Pathway	198827	DNA damage response (only ATM dependent)	7.287e-05	0.02004
GO: Biological Process	GO:0051170	nuclear import	0.0001045	0.02009
GO: Biological Process	GO:0044843	cell cycle G1/S phase transition	0.0001045	0.02009
Gene Family	FBX	F-box genes	0.002437	0.02068
GO: Biological Process	GO:0000280	nuclear division	0.0001112	0.02119
Disease	ctd:D008175	Lung Neoplasms	0.0002307	0.02126
GO: Molecular Function	GO:0019899	enzyme binding	5.196e-05	0.02174
GO: Molecular Function	GO:0001085	RNA polymerase II transcription factor binding	6.259e-05	0.02174
GO: Molecular Function	GO:0035064	methylated histone binding	6.656e-05	0.02174
GO: Biological Process	GO:0048584	positive regulation of response to stimulus	0.0001169	0.02206
Human Phenotype	HP:0100242	Sarcoma	0.0001469	0.02214
GO: Biological Process	GO:0043549	regulation of kinase activity	0.0001189	0.02224
Human Phenotype	HP:0012243	Abnormal genital system morphology	0.0001551	0.02301
GO: Biological Process	GO:0071496	cellular response to external stimulus	0.0001301	0.02411
GO: Biological Process	GO:0071363	cellular response to growth factor stimulus	0.000132	0.02425
GO: Biological Process	GO:0033365	protein localization to organelle	0.0001356	0.02467
GO: Biological Process	GO:0032880	regulation of protein localization	0.0001371	0.02473
GO: Biological Process	GO:2001239	regulation of extrinsic apoptotic signaling pathway in absence of ligand	0.0001408	0.02518
Human Phenotype	HP:0002894	Neoplasm of the pancreas	0.0001768	0.02583
GO: Biological Process	GO:0030511	positive regulation of transforming growth factor beta receptor signaling pathway	0.000148	0.02624
Human Phenotype	HP:0008069	Neoplasm of the skin	0.000183	0.02634
Pathway	138024	TGF-beta receptor signaling	0.0001017	0.02676
GO: Biological Process	GO:0006511	ubiquitin-dependent protein catabolic process	0.0001539	0.02705
GO: Biological Process	GO:1901990	regulation of mitotic cell cycle phase transition	0.000157	0.02735
GO: Biological Process	GO:0009894	regulation of catabolic process	0.0001604	0.02752
GO: Biological Process	GO:0010948	negative regulation of cell cycle process	0.0001606	0.02752
GO: Biological Process	GO:0070848	response to growth factor	0.0001646	0.02797
GO: Biological Process	GO:0009968	negative regulation of signal transduction	0.0001674	0.02819
GO: Biological Process	GO:0048285	organelle fission	0.0001776	0.02953
GO: Biological Process	GO:0019941	modification-dependent protein catabolic process	0.0001782	0.02953
Human Phenotype	HP:0010516	Thymus hyperplasia	0.0002084	0.02956
GO: Biological Process	GO:0002326	B cell lineage commitment	0.0001835	0.02992
GO: Biological Process	GO:0016570	histone modification	0.0001835	0.02992
Pathway	198847	Wnt Signaling Pathway and Pluripotency	0.0001197	0.03018
Pathway	P00006	Apoptosis signaling pathway	0.0001254	0.03035
GO: Biological Process	GO:1901987	regulation of cell cycle phase transition	0.0001882	0.03045
GO: Biological Process	GO:0043632	modification-dependent macromolecule catabolic process	0.0001899	0.03048
Pathway	P04397	p53 pathway by glucose deprivation	0.0001325	0.03083
GO: Biological Process	GO:0090092	regulation of transmembrane receptor protein serine/threonine kinase signaling pathway	0.0001952	0.03109
Human Phenotype	HP:0011028	Abnormality of blood circulation	0.000223	0.03117
GO: Biological Process	GO:0072332	intrinsic apoptotic signaling pathway by p53 class mediator	0.0002028	0.03199
GO: Biological Process	GO:0016569	covalent chromatin modification	0.0002049	0.03199
GO: Biological Process	GO:0017038	protein import	0.0002056	0.03199
GO: Molecular Function	GO:0045569	TRAIL binding	0.0001123	0.0326
GO: Biological Process	GO:0007507	heart development	0.000212	0.03274
Disease	cv:C1333989	Meningioma, familial	0.0004088	0.03333
Disease	ctd:D014571	Urologic Neoplasms	0.0004088	0.03333
Disease	607174	MENINGIOMA, FAMILIAL	0.0004088	0.03333
GO: Molecular Function	GO:0002039	p53 binding	0.0001277	0.03336
Human Phenotype	HP:0030063	Neuroepithelial neoplasm	0.000248	0.03417
GO: Biological Process	GO:1902531	regulation of intracellular signal transduction	0.0002239	0.03431
GO: Biological Process	GO:0051247	positive regulation of protein metabolic process	0.0002294	0.0349
Human Phenotype	HP:0030060	Nervous tissue neoplasm	0.0002668	0.03524
Human Phenotype	HP:0002034	Abnormality of the rectum	0.0002668	0.03524
Human Phenotype	HP:0030061	Neuroectodermal neoplasm	0.0002668	0.03524
GO: Cellular Component	GO:0044798	nuclear transcription factor complex	0.000408	0.03541
GO: Biological Process	GO:0044772	mitotic cell cycle phase transition	0.0002436	0.03661
GO: Biological Process	GO:0070997	neuron death	0.0002443	0.03661
Human Phenotype	HP:0000137	Abnormality of the ovary	0.0002817	0.03671
GO: Biological Process	GO:0044092	negative regulation of molecular function	0.0002579	0.03837
Pathway	M11420	CTCF: First Multivalent Nuclear Factor	0.0001752	0.03927
GO: Biological Process	GO:0023057	negative regulation of signaling	0.0002765	0.04062
GO: Biological Process	GO:1901991	negative regulation of mitotic cell cycle phase transition	0.000277	0.04062
GO: Biological Process	GO:0045787	positive regulation of cell cycle	0.0002792	0.04064
GO: Biological Process	GO:0010648	negative regulation of cell communication	0.000282	0.04064
GO: Biological Process	GO:0044770	cell cycle phase transition	0.0002831	0.04064
GO: Molecular Function	GO:0042802	identical protein binding	0.000172	0.04086
GO: Biological Process	GO:0048585	negative regulation of response to stimulus	0.0002919	0.04161
Human Phenotype	HP:0009721	Shagreen patch	0.0003461	0.04172
Human Phenotype	HP:0007716	Intraocular melanoma	0.0003461	0.04172
Human Phenotype	HP:0100898	Connective tissue nevi	0.0003461	0.04172
Human Phenotype	HP:0001140	Epibulbar dermoid	0.0003461	0.04172
Human Phenotype	HP:0009919	Retinoblastoma	0.0003461	0.04172
Human Phenotype	HP:0012777	Retinal neoplasm	0.0003461	0.04172
Human Phenotype	HP:0100568	Neoplasm of the endocrine system	0.0003521	0.04192
GO: Biological Process	GO:0042787	protein ubiquitination involved in ubiquitin-dependent protein catabolic process	0.0002975	0.04212
GO: Biological Process	GO:0007417	central nervous system development	0.0003079	0.04329
GO: Biological Process	GO:1901988	negative regulation of cell cycle phase transition	0.0003147	0.04394
GO: Biological Process	GO:0051603	proteolysis involved in cellular protein catabolic process	0.0003184	0.0441
GO: Biological Process	GO:0032270	positive regulation of cellular protein metabolic process	0.0003202	0.0441
GO: Biological Process	GO:0051348	negative regulation of transferase activity	0.000326	0.0446
GO: Biological Process	GO:0009719	response to endogenous stimulus	0.0003414	0.0464
GO: Biological Process	GO:0042176	regulation of protein catabolic process	0.0003478	0.04695
