# Supplementary material for: Concordance of copy number loss and down-regulation of tumor suppressor genes: a pan-cancer study
Source: BMC Genomics. 2016 Aug 22;17(Suppl 7):532. doi: 10.1186/s12864-016-2904-y (PMC5001246; doi:10.1186/s12864-016-2904-y)
Supplement: Additional file 5: Table S5. — The CNV frequency of 81 tumor suppress genes (TSGs) with decreased gene expression potentially induced by copy number losses (CNLs) in multiple cancers. (XLSX 12 kb) [file 12864_2016_2904_MOESM5_ESM.xlsx]

## Sheet: Sheet1
Table S5. The CNV frequency of 81 tumor suppress genes (TSGs) with decreased gene expression potentially induced by copy number losses (CNLs) in multiple cancers.
STUDY_ABBREVIATION	STUDY_NAME	NUM_OF_CASES_ALTERED	PERCENT_CASES_ALTERED
Esophagus (TCGA)	Esophageal Carcinoma (TCGA, Provisional)	142	0.772
CCLE	Cancer Cell Line Encyclopedia (Novartis/Broad, Nature 2012)	746	0.75
Prostate (MICH)	Prostate Adenocarcinoma, Metastatic (Michigan, Nature 2012)	45	0.738
MPNST (MSKCC)	Malignant Peripheral Nerve Sheath Tumor (MSKCC, Nature Genetics 2014)	11	0.733
Sarcoma (TCGA)	Sarcoma (TCGA, Provisional)	175	0.681
Ovarian (TCGA)	Ovarian Serous Cystadenocarcinoma (TCGA, Provisional)	388	0.67
DLBC (TCGA)	Lymphoid Neoplasm Diffuse Large B-cell Lymphoma (TCGA, Provisional)	32	0.667
Bladder (TCGA)	Bladder Urothelial Carcinoma (TCGA, Provisional)	271	0.664
GBM (TCGA)	Glioblastoma Multiforme (TCGA, Provisional)	383	0.664
Uterine CS (TCGA)	Uterine Carcinosarcoma (TCGA, Provisional)	36	0.643
Prostate (SU2C)	Metastatic Prostate Cancer, SU2C/PCF Dream Team (Robinson et al., Cell 2015)	95	0.633
Stomach (TCGA)	Stomach Adenocarcinoma (TCGA, Provisional)	278	0.63
Lung squ (TCGA)	Lung Squamous Cell Carcinoma (TCGA, Provisional)	298	0.595
Prostate (TCGA)	Prostate Adenocarcinoma (TCGA, Provisional)	289	0.587
Bladder (TCGA pub)	Bladder Urothelial Carcinoma (TCGA, Nature 2014)	75	0.586
GBM (TCGA 2013)	Glioblastoma (TCGA, Cell 2013)	321	0.57
NCI-60	NCI-60 Cell Lines (NCI, Cancer Res. 2012)	34	0.567
Ovarian (TCGA pub)	Ovarian Serous Cystadenocarcinoma (TCGA, Nature 2011)	276	0.564
Prostate (TCGA 2015)	Prostate Adenocarcinoma (TCGA, in preparation)	187	0.562
GBM (TCGA 2008)	Glioblastoma (TCGA, Nature 2008)	111	0.539
Melanoma (TCGA)	Skin Cutaneous Melanoma (TCGA, Provisional)	188	0.514
Pancreas (TCGA)	Pancreatic Adenocarcinoma (TCGA, Provisional)	92	0.5
Prostate (Broad/Cornell 2013)	Prostate Adenocarcinoma (Broad/Cornell, Cell 2013)	27	0.482
Lung adeno (TCGA)	Lung Adenocarcinoma (TCGA, Provisional)	244	0.474
Head & neck (TCGA)	Head and Neck Squamous Cell Carcinoma (TCGA, Provisional)	241	0.462
Lung adeno (TCGA pub)	Lung Adenocarcinoma (TCGA, Nature 2014)	101	0.439
Colorectal (TCGA)	Colorectal Adenocarcinoma (TCGA, Provisional)	269	0.437
Stomach (TCGA pub)	Stomach Adenocarcinoma (TCGA, Nature 2014)	128	0.437
Lung squ (TCGA pub)	Lung Squamous Cell Carcinoma (TCGA, Nature 2012)	72	0.404
Liver (TCGA)	Liver Hepatocellular Carcinoma (TCGA, Provisional)	149	0.403
Head & neck (TCGA pub)	Head and Neck Squamous Cell Carcinoma (TCGA, in revision)	112	0.401
ACC (TCGA)	Adrenocortical Carcinoma (TCGA, Provisional)	35	0.389
ACyC (MSKCC)	Adenoid Cystic Carcinoma (MSKCC, Nature Genetics 2013)	23	0.383
Breast (TCGA)	Breast Invasive Carcinoma (TCGA, Provisional)	409	0.379
Glioma (TCGA)	Brain Lower Grade Glioma (TCGA, Provisional)	193	0.376
Bladder (MSKCC 2012)	Bladder Cancer (MSKCC, JCO 2013)	36	0.371
Uterine (TCGA)	Uterine Corpus Endometrial Carcinoma (TCGA, Provisional)	198	0.367
Cervical (TCGA)	Cervical Squamous Cell Carcinoma and Endocervical Adenocarcinoma (TCGA, Provisional)	102	0.346
Prostate (MSKCC 2010)	Prostate Adenocarcinoma (MSKCC, Cancer Cell 2010)	67	0.345
Sarcoma (MSKCC)	Sarcoma (MSKCC/Broad, Nature Genetics 2010)	70	0.338
Prostate (Broad/Cornell 2012)	Prostate Adenocarcinoma (Broad/Cornell, Nature Genetics 2012)	31	0.284
ccRCC (TCGA)	Kidney Renal Clear Cell Carcinoma (TCGA, Provisional)	129	0.244
Breast (BCCRC Xenograft)	Breast cancer patient xenografts (British Columbia, Nature 2014)	28	0.241
Breast (TCGA pub)	Breast Invasive Carcinoma (TCGA, Nature 2012)	186	0.239
Colorectal (TCGA pub)	Colorectal Adenocarcinoma (TCGA, Nature 2012)	60	0.233
Lung adeno (Broad)	Lung Adenocarcinoma (Broad, Cell 2012)	37	0.203
Uterine (TCGA pub)	Uterine Corpus Endometrioid Carcinoma (TCGA, Nature 2013)	72	0.198
chRCC (TCGA)	Kidney Chromophobe (TCGA, Cancer Cell 2014)	10	0.152
chRCC (TCGA)	Kidney Chromophobe (TCGA, Provisional)	10	0.152
PCPG (TCGA)	Pheochromocytoma and Paraganglioma (TCGA, Provisional)	24	0.148
pRCC (TCGA)	Kidney Renal Papillary Cell Carcinoma (TCGA, Provisional)	41	0.142
AML (TCGA pub)	Acute Myeloid Leukemia (TCGA, NEJM 2013)	25	0.131
AML (TCGA)	Acute Myeloid Leukemia (TCGA, Provisional)	25	0.131
Liver (AMC)	Liver Hepatocellular Carcinoma (AMC, Hepatology 2014)	27	0.117
ccRCC (TCGA pub)	Kidney Renal Clear Cell Carcinoma (TCGA, Nature 2013)	43	0.099
Thyroid (TCGA)	Thyroid Carcinoma (TCGA, Provisional)	33	0.066
Thyroid (TCGA pub)	Papillary Thyroid Carcinoma (TCGA, Cell 2014)	23	0.046
Prostate (MSKCC 2014)	Prostate Adenocarcinoma CNA study (MSKCC, PNAS 2014)	3	0.029
Bladder (MSKCC 2014)	Bladder Cancer (MSKCC, Eur Urol 2014)	0	0
